# Supplementary material for: Transcatheter Management of Pulmonary Sequestrations in Children—A Single-Center Experience
Source: Children (Basel). 2023 Jul 10;10(7):1197. doi: 10.3390/children10071197 (PMC10378210; doi:10.3390/children10071197)
Supplement: Supplementary file 1 [file children-10-01197-s001.zip]

Archive with 1 entries (1 files):
- children-2405287-supplementary.pdf
